# Supplementary material for: Therapeutic role of miR-19a/19b in cardiac regeneration and protection from myocardial infarction
Source: Nat Commun. 2019 Apr 17;10:1802. doi: 10.1038/s41467-019-09530-1 (PMC6470165; doi:10.1038/s41467-019-09530-1)
Supplement: Supplementary file 4 — Source Data [file 41467_2019_9530_MOESM4_ESM.xlsx]

## Sheet: Figure 1
Fig1A		miR-19a	2 days	0.861086	1.25512	0.883792
			12 days	0.702401	0.592952	0.668653
		miR-19b	2 days	0.830709	1.12846	1.04083
			12 days	0.719377	0.779573	0.714413
Fig1 B		Non-cardiomyocytes		0.742114	1.08077	1.17711
		Cardiomyocytes		2.94666	2.91515	2.87587
Fig1 C		miR-19a	sham-3d	0.740782	1.11429	0.938299	1.00286	1.05418	1.14959
			MI-3d	7.18067	3.20899	1.77046	4.60474	2.98374	6.6859
		miR-19b	sham-3d	0.535633	0.615707	1.04704	0.455434	2.34619
			MI-3d	1.09605	1.68683	0.804026	1.57715	5.48053	2.1455
Fig1 D		miR-19a	sham-2w	1.24653	0.88388	0.86959
			MI-2w	0.67443	1.08035	0.63404	0.65769
			Sham-4w	1.29591	0.793236	1.0546	1.29824	0.741939	0.957662
			MI-4w	1.48539	1.46141	1.86513	1.10825	1.08723
		miR-19b	sham-2w	1.2137	0.987169	0.799127
			MI-2w	0.839071	1.31653	0.784167	0.887886
			Sham-4w	1.35607	0.713182	1.06441	1.20223	0.800097	1.0099
			MI-4w	1.65677	1.99759	1.67354	0.85232
Fig 1E		miR-19a	sham 3d	1.18011	0.850925	0.968964
			TAC 3d	0.806296	0.971674	0.894605
			Sham 2w	0.833836	1.19928
			TAC 2w	0.181301	0.983268	1.14256
		miR-19b	sham 3d	1.05486	1.10185	0.843296
			TAC 3d	1.04	1.17935	1.11372
			Sham 2w	0.988681	0.976879	1.03539
			TAC 2w	0.128156	0.942284	0.865792
		miR-21	sham 3d	0.989019	0.950407	1.06057
			TAC 3d	1.50676	2.53411	2.15292
Fig1 F		ANP
		Ctrl(N=5)	0.522762	0.454587	2.8767	0.992347	0.153603
		DCM(N=9)	30.2922	25.3011	13.909	27.0882	9.6475	104.748	45.0506	19.7649	26.8491
		CAD(n=8)	0.18757	2.59844	2.19845	0.747613	0.7017	0.788161	0.540506	1.27075
		Pri-miR-19a
		Ctrl(N=5)	0.86758	1.27941	0.990573	0.868205	0.994229
		DCM(N=9)	3.79488	1.26121	1.78809	3.59146	7.02612	4.50579	8.69727	4.17847	6.95356
		CAD(n=8)	3.43998	4.50257	2.62344	12.2756	3.21537	5.36571	8.13003	3.91561

## Sheet: Figure 2
Fig 2b	FS (%)
	MI 5d	Control mimic	6.36365	16.0656	9.79021	11.6197	25.6881
		miR-19a mimic	41.603	49.1936	15.4717	37.0861
		miR-19b mimic	30.5164	23.2484	38.0228	21.2	10.5727
	MI2w	Control mimic	29.7619	7.30159	19.7411	13.8614	19.2878
		miR-19a mimic	21.2598	41.5254	46.2222	28.3333
		miR-19b mimic	20	27.0175	54.2017	37.5	24.6809	48.1818
	MI7w	Control mimic	24.0418	22.7907	28.2158	36.0515
		miR-19a mimic	33.1058	46.4481	47.3684
		miR-19b mimic	38.2252	30.6397	38.0597	27	26.0135
	MI9w	Control mimic	13.9881	15.0538	24.0356	29.2683
		miR-19a mimic	39.2226	28.1525	45.6929	23.6923
		miR-19b mimic	37.829	30	41.2214	25.4144	26.3566
Fig 2d	Infarct size (%)
	MI 9w	Control mimic	56.1592	48.8911	57.8889
		miR-19a mimic	34.1903	35.563	32.8117
		miR-19b mimic	50.0304	49.4328	45.4752	47.0698
Fig 2e	miR-19a( fold change)
	4 days	Control mimic	1.16702	1.35116	1.3202	0.329833	0.831795
		miR-19a/19b mimic	2.68317	1.95508	8.2041	2.17354
	2 months	Control mimic	1.13956	0.873385	0.987052
		miR-19a/19b mimic	0.747258	1.18279	1.15905
	1 year	Control mimic	0.58	2.22	0.44	0.76
		miR-19a/19b mimic	0.88	1.13	0.54	1.1
Fig 2g	FS%	Control mimic	13.3971	7.9051	22.959	19.565	15.068
		miR-19a/19b mimic	17.3709	25.581	26.23	26.22	30.22	25.49	22.613	40.789	29.268	36.986
Fig 2h	LVID;s(mm)	Control mimic	4.8561	6.25122	4.05122	3.97073	4.99024
		miR-19a/19b mimic	4.72195	3.43415	3.62195	3.24634	3.40732	4.07805	4.13171	2.41463	3.11219	2.46829
Fig 2j	infarcted size	Control mimic	59.9368	46.1115	55.4316	40.716	74.7912
		miR-19a/19b mimic	32.6388	34.4089	37.5157	44.6459
Fig 2k	BNP (fold change)	Control mimic	0.85627	1.57871	0.565016	0.851941	1.14806
		miR-19a/19b mimic	0.383346	0.35505	1.29207	0.312909	0.405618	0.510499
	b-MHC (fold change)	Control mimic	0.273371	2.47296	0.253667	0.245941	1.75406
		miR-19a/19b mimic	0.172909	0.390835	0.253382	0.152197	0.340649	0.143105

## Sheet: Figure 3
Fig 3A	survival curve
		Days elapsed	Control mimic	miR-19a/19b mimic
		1	1
		4	1
		4	1
		4	1
		5	1
		6	1
		183	1
		230	0
		230	0
		230	0
		230	0
		3		1
		5		1
		5		1
		230		0
		230		0
		230		0
		230		0
		230		0
		230		0
		230		0
		230		0
		230		0
		230		0
Fig3B
	FS%
	2-4 wks	Control mimic	10.549	16.585	33.108	16.86	25.325	23.383	21.023	16.585
		miR-19a/19b mimic	32.215	33.898	36.471	28.161	38.194	25.767	30.345	26.02	41.135	25.745	24.022	34.058
	FS%
	4 months	Control mimic	5.35715	16.1765	18.7845	18.7817	11.9048
		miR-19a/19b mimic	29.5919	24.6445	24.3094	26.5625	19.5266	36.7567	39.6985	19.3237	20.6731
	LVID;s(mm)
	2-4 wks	Control mimic	5.688	4.588	2.656	3.837	3.085	4.132	3.729	4.588
		miR-19a/19b mimic	2.71	3.139	2.898	3.354	2.388	3.246	2.71	3.89	2.227	3.676	3.649	2.441
	LVID;s(mm)
	4 months	Control mimic	7.62683	4.58781	3.9439	4.29268	4.39939
		miR-19a/19b mimic	3.28171	3.7811	3.67561	3.78293	4.06341	2.42561	2.85366	4.48049	4.42683
Fig3C
	FS%
		Control mimic	9.73451	4.80001	2.82258
		miR-19a/19b mimic	31.0469	16.9082	10.8733	19.0871
	LVID;s(mm)
	12 months	Control mimic	4.15556	4.84815	6.025
		miR-19a/19b mimic	3.44861	3.10556	4.52194	3.97222
Fig3E	infarcted size
	12 months	Control mimic	74.7638	54.8325	69.533
		miR-19a/19b mimic	49.3748	40.3573	48.5374
Fig3F	Gene expression (Post-MI 4days)
	TGFBR2	Control mimic	0.971302	0.971637	0.789802	1.42308	0.844184
		miR-19a/19b mimic	0.341842	0.488792	0.533281
	Col1a1	Control mimic	0.552959	0.90786	0.938326	2.09159	0.509262	1.15119	0.848812
		miR-19a/19b mimic	0.268504	0.331978	0.605163	0.943827	0.553286
	Col3a1	Control mimic	1.19186	1.23346	0.801085	1.0246	0.990728	1.00927
		miR-19a/19b mimic	0.499429	1.22118	0.703324	0.670701	0.295591
	ELN	Control mimic	0.9114	0.943992	0.894529	1.25008	1.228	0.771999
		miR-19a/19b mimic	0.751611	0.571906	0.541594	0.344114	0.529055
	FBN1	Control mimic	0.426116	1.35409	0.911476	1.80583	0.502496	1.2329	0.767105
		miR-19a/19b mimic	0.297486	0.414797	0.52068	0.645808	0.393849	0.300476
Fig3G	Gene expression (Post-MI 12Months)
	BNP	Control mimic	2.02243	0.697554	0.797991	0.482026
		miR-19a/19b mimic	0.171433	0.424239	0.229135	0.311332	0.384871	0.980859
	b-MHC	Control mimic	0.974127	1.00452	1.70713	0.314219
		miR-19a/19b mimic	0.253346	0.937624	0.110551	0.701449	0.190203	0.813319
	Col3a1	Control mimic	0.220898	1.7062	1.43344	0.639458
		miR-19a/19b mimic	0.736335	0.7926	0.410278	0.784451	0.519521	0.473939

## Sheet: Figure 4
Fig 4B	4day post MI
	EdU+ Cardiomyocytes (per field)
	Control mimic-1	0	0	0	0	0	0	1	1	0	1	1	1	0	0	0	0	0	0	0	2
	Control mimic-2	0	0	0	5	3	2	2	1	1	1	0	3	1	2	0	0	0	0	0	0	0	0
	Control mimic-3	0	1	2	2	1	0	0	0	2	2	4	2	6	2	2	6	1	0	3	1
	Control mimic-4	0	4	1	2	1	3	1	2	0	0	0	0	0	4	3	1	0	0	2	0
	Control mimic-5	1	0	0	0	1	0	0	0	0	0	0	0	1	1	0	0	0	0	1	0	0	1
	miR-19a/19b mimic-1	0	2	0	0	1	2	5	1	2	2	0	3	1	1	1	1	0	0	1	0	0	0	0	1	1
	miR-19a/19b mimic-2	1	2	2	1	6	1	6	3	0	1	4	0	0	0	0	0	0	2	0	1	0	6	4
	miR-19a/19b mimic-3	0	0	0	1	0	0	1	0	0	1	0	0	0	0	1	0	0	0
Fig 4C	2 months post MI
	EdU+ Cardiomyocytes (per field)
	Control mimic-1	0	0	0	0	0	0	0	0	0	0	0	0	0	0	0	0	0	0	0
	Control mimic-2	0	0	0	1	1	0	0	0	0	0	0	0	0	0	0	0	1	0	0	0	0	0	0	1	1	1	0	0	0	0	0
	Control mimic-3	1	1	0	0	1	0	1	1	1	0	0	0	0	0	1	1	0	0	0	0	0	1	1	1	0	1	0
	miR-19a/19b mimic-1	2	2	1	0	0	0	0	0	0	0	0	0	0	3	0	1	0	2	0	1	0	1
	miR-19a/19b mimic-2	5	3	2	2	1	0	14	0	0	0	0	1	2	1	0	1	0	0	0	0	0	0	0	0	0	2	5
	miR-19a/19b mimic-3	3	2	6	0	1	0	0	0	2	0	0	0	1	0	0	0	1	0	0	1	0	3	2	1	0	0	0	1	0	0	1
Fig 4E	pH3+ Cardiomyocytes (per field)
	Control mimic-1		0	0	0	0	0	0
	Control mimic-2		1	1	0	0	0	0	0
	Control mimic-3		1	0	0	0	0	0
	miR-19a/19b mimic-1		3	3	2	3	3	0	0
	miR-19a/19b mimic-2		0	3	2	5	4	4	0	0
	miR-19a/19b mimic-3		6	4	2	0	0	0	0
			Aurora B+ CMs/section					AVERAGE per section
Fig 4G	Aurora B+ Cardiomyocytes		Section1	Section2	Section3	Section4	Section5
	Control mimic-1		2	0	1	1	0	0.8
	Control mimic-2		1	0	1	1	0	0.6
	Control mimic-3		2	1	0	0	0	0.6
	Control mimic-4		1	0	1	0	1	0.6
	miR-19a/19b mimic-1		2	6	8	5	1	4.4
	miR-19a/19b mimic-2		4	3	1	4	1	2.6
	miR-19a/19b mimic-3		3	2	2	7	5	3.8
	miR-19a/19b mimic-4		3	2	9	6	2	4.4
Fig 4H	CCNB1(fold change)
	Control mimic	0.965085	1.20893	1.1453	0.882536	0.798148
	miR-19a/19b mimic	1.24205	1.05902	1.46889	1.59851
	CCND1(fold change)
	Control mimic	1.23665	1.04423	0.769204	1.1076	0.842318
	miR-19a/19b mimic	1.06469	1.78564	1.55664	1.43638	1.3674
	CDK1(fold change)
	Control mimic	1.02783	1.21302	1.00947	0.954358	0.795317
	miR-19a/19b mimic	0.837757	1.1016	1.19301	1.25232	1.82589
Fig 4J	Cardiomyocytes numbers (*100000)
			heart1	heart2	heart3	heart4	heart5	heart6	heart7	heart8
	Control mimic		4.5	6.375	4.2	3.5	3.85	1.6	1.875	4.5
	miR-19a/19b mimic		6.75	6	5.775	4.5	5	5.0625	3.5	5.5
Fig 4L		heart1	heart2	heart3	heart4	heart5	heart6	heart7	heart8	heart9
	Mononuclear cardiomyocyte number
	Control mimic	166	104	100	196	144	119	184	188	219
	miR-19a/19b mimic	64	193	340	171	128	147
	Binuclear cardiomyocyte number
	Control mimic	925	355	422	532	429	371	848	461	641
	miR-19a/19b mimic	177	544	1110	290	223	281
	Multinuclear cardiomyocyte number
	Control mimic	438	233	305	284	247	193	472	264	394
	miR-19a/19b mimic	126	410	490	210	170	210

## Sheet: Figure 5
Fig 5B	TUNEL+CM per field
	Control mimic-1		1	2	0	2	3	1	0	0	2	1	0	0	2	1
	Control mimic-2		3	0	0	0	1	1	2	0	0	0
	Control mimic-3		2	0	0	0	0	0	0	0	0	0	2	3
	Control mimic-4		3	1	1	2	2	2
	miR-19a/19b mimic-1		0	0	0	0	0	0
	miR-19a/19b mimic-2		0	0	0	1	1	1	0	0	0	0	0	0	2	2
	miR-19a/19b mimic-3		1	0	0	1
	miR-19a/19b mimic-4		0	0	0	4	3	2	0	1	0	0	0
Fig 5C	TUNEL+non-CM per field
	Control mimic-1		10	6	4	9	16	11	10	8	10	5	5	5	9	3	3	9
	Control mimic-2		11	6	4	3	4	9	5	7	2	5
	Control mimic-3		5	3	1	0	2	4	1	1	2	5	6	7
	Control mimic-4		4	1	1	3	7	4
	miR-19a/19b mimic-1		0	0	3	5	4	0	2
	miR-19a/19b mimic-2		3	0	3	16	10	8	5	1	11	5	7	1	2
	miR-19a/19b mimic-3		7	4	0	0	1	0
	miR-19a/19b mimic-4		1	7	8	3	1	1	2	5	7	3	1	3	4
Fig 5D	Bim
	Control mimic		0.795438	0.860854	0.999313	1.48205	0.862344	1.14478	0.855215
	miR-19a/19b mimic		0.452716	0.456199	0.64509	0.406735	0.761312	0.203394
	PTEN
	Control mimic		0.687005	0.897884	1.05811	1.44633	0.91067
	miR-19a/19b mimic		0.50083	0.577786	0.575524
Fig 5E
Fig 5F	PTEN/actin
	Control mimic	0.810879	1.33213	1.00154	0.855457
	miR-19a/19b mimic	0.623134	0.578623	0.672792	0.810819
	Bim-EL/actin
	Control mimic	0.903339	1.17639	0.894624	1.02564
	miR-19a/19b mimic	0.92177	0.906457	0.8028	0.710853
	Bim-L/actin
	Control mimic	0.880909	1.08149	1.01786	1.01975
	miR-19a/19b mimic	0.991658	1.00965	1.06554	1.21728
	Cleaved-caspase 3/actin
	Control mimic	0.657802	0.849568	1.09674	1.39589
	miR-19a/19b mimic	0.754015	0.31829	0.382702	0.476016
	Bax/actin
	Control mimic	1.08693	1.04109	0.906859	0.965124
	miR-19a/19b mimic	0.961331	0.88117	0.978137	1.03672
Fig 5I	IRF9 (fold change )
	Control mimic	0.924311	1.00882	1.06687
	miR-19a/19b mimic	0.655102	0.600934	0.840929
	IFI35 (fold change )
	Control mimic	0.989212	1.0798	0.930992
	miR-19a/19b mimic	0.702432	0.566533	0.861088
	PML (fold change )
	Control mimic	0.918825	0.999013	1.08216
	miR-19a/19b mimic	0.641579	0.654896	0.690448
	Sp100 (fold change )
	Control mimic	0.836248	1.0793	1.08446
	miR-19a/19b mimic	0.665495	0.497187	0.773529
	BCL6 (fold change )
	Control mimic	0.977532	1.04922	0.973244
	miR-19a/19b mimic	0.81713	0.601558	0.821112
	PIK3AP1 (fold change )
	Control mimic	0.958461	1.08273	0.95881
	miR-19a/19b mimic	0.564408	0.462725	0.693588
	XAF1 (fold change )
	Control mimic	0.932525	1.12317	0.944304
	miR-19a/19b mimic	0.541563	0.414938	0.737629
	Col2A1 (fold change )
	Control mimic	0.466634	1.45002	1.08335
	miR-19a/19b mimic	0.542064	0.418323	0.487227
	Col4A1 (fold change )
	Control mimic	0.957118	0.88639	1.15649
	miR-19a/19b mimic	0.62966	0.627746	0.615781
	Col8A1 (fold change )
	Control mimic	0.938625	0.890548	1.17083
	miR-19a/19b mimic	0.642411	0.673783	0.670234
	CTGF (fold change )
	Control mimic	0.832975	0.857042	1.30998
	miR-19a/19b mimic	0.644783	0.649213	0.586666
	TGFB2 (fold change )
	Control mimic	1.10709	0.929112	0.963801
	miR-19a/19b mimic	0.669051	0.803182	0.855738
	THBS1 (fold change )
	Control mimic	1.05352	0.678693	1.26778
	miR-19a/19b mimic	0.596281	0.501177	0.571978
	NPPA (fold change )
	Control mimic	1.06612	1.01784	0.916043
	miR-19a/19b mimic	0.654632	0.80548	0.675025
	SLC15A2 (fold change )
	Control mimic	1.54993	0.789322	0.660744
	miR-19a/19b mimic	1.15647	0.719828
	ACOT1 (fold change )
	Control mimic	1.03095	0.778662	1.19038
	miR-19a/19b mimic	1.67922	1.53036	1.78968
	CLEC3B (fold change )
	Control mimic	0.832137	0.876985	1.29088
	miR-19a/19b mimic	2.17038	1.68798	2.20605
	STMN2 (fold change )
	Control mimic	1.00182	0.888103	1.11008
	miR-19a/19b mimic	1.04088	1.26814	1.37165
	HDAC11 (fold change )
	Control mimic	1.10588	0.782931	1.11119
	miR-19a/19b mimic	1.35461	1.41267	1.36975
Fig 5J	CD80+ cells/field (0.072mm2 per field)
48h post MI	Control mimic	100	103	139	100	107	72	110	110
	miR-19a/19b mimic	55	65	15	51	37	25	20	24
72h post MI	Control mimic	100	43	60	67	65
	miR-19a/19b mimic	34	27	17	20	17
Fig 5K	iNOs+ cells/field (0.072mm2 per field)
48h post MI	Control mimic	94	73	75	81
	miR-19a/19b mimic	50	41	22	27	35	23
72h post MI	Control mimic	70	68	72	70
	miR-19a/19b mimic	12	30	20	38	29	24
Fig 5L	Arg-1 + cells/field (0.072mm2 per field)
48h post MI	Control mimic	13	11	21	33	8	18	10	14
	miR-19a/19b mimic	103	70	75	155	120	80	77	124
72h post MI	Control mimic	22	10	14	13
	miR-19a/19b mimic	64	94	72	76
Fig 5M	IL-1β （fold change）
	Control mimic	1.04923	1.0095	0.944111
	miR-19a/19b mimic	0.739355	0.753561	0.744236
	IL-6 （fold change）
	Control mimic	0.764694	1.28439	1.01816
	miR-19a/19b mimic	0.462255	0.662566	0.597328	0.616892
	TNF-a （fold change）
	Control mimic	1.15563	0.945154	0.915542
	miR-19a/19b mimic	0.784928	0.69018	0.491791
	CD68 （fold change）
	Control mimic	0.997738	1.01113	0.99123
	miR-19a/19b mimic	0.627735	0.707321	0.389897
	MCP-1 （fold change）
	Control mimic	1.1113	0.897776	1.00231
	miR-19a/19b mimic	0.728191	0.803861	0.734152
	Arg-1 （fold change）
	Control mimic	1.29501	0.976418	0.592322	1.53925	0.867407
	miR-19a/19b mimic	2.04486	2.02529	2.45455	3.52288	4.94164	3.0837
	CD163 （fold change）
	Control mimic	1.45402	1.0314	0.94455	0.705955
	miR-19a/19b mimic	2.10711	2.87644	1.52781	1.16026	2.47614
	IL-10 （fold change）
	Control mimic	1.33198	1.02515	1.0315	0.709984
	miR-19a/19b mimic	1.55549	1.94828	1.43236	1.82469	1.69928
	SOCS1 （fold change）
	Control mimic	1.03152	1.01999	1.06545
	miR-19a/19b mimic	0.892057	0.749903	0.857357
	SOCS3 （fold change）
	Control mimic	0.754682	1.1716	1.13099
	miR-19a/19b mimic	0.385018	0.573652	0.68561
Fig-5N
Fig 5O	SOCS1/actin
	Control mimic	0.942909	1.05852	0.998575
	miR-19a/19b mimic	0.76207	0.670419	0.563563	0.464647
	SOCS3/actin
	Control mimic	1.12328	1.07047	0.806245
	miR-19a/19b mimic	0.528018	0.393299	0.294809	0.285723
	P-STAT3/STAT3
	Control mimic	0.957307	1.02572	1.01697
	miR-19a/19b mimic	1.03993	1.2179	1.73456	2.16817

## Sheet: Figure 6
Fig 6B		miR-19a (fold change)
	MI 24h	AAV9-Control	0.770567	1.22943
		AAV9-miR-19a/19b	0.623297	1.05044
	MI 48h	AAV9-Control	1.02017	1.17105	0.808774
		AAV9-miR-19a/19b	0.651036	0.478241	1.47408
	MI 72h	AAV9-Control	1.02807	0.971935
		AAV9-miR-19a/19b	1.2914	1.29319
	MI 7d	AAV9-Control	0.993761	1.00624
		AAV9-miR-19a/19b	1.28786	2.05049
	MI 14d	AAV9-Control	1.00818	1.21063	0.781194
		AAV9-miR-19a/19b	4.98901	4.10321	8.90585
	MI 90d	AAV9-Control	1.06281	0.944272	0.992918
		AAV9-miR-19a/19b	3.47419	12.0998	5.38895
Fig 6C		FS (%)
	MI 24h	AAV9-Control	42.3423	36.1314	39.0164	27.4576
		AAV9-miR-19a/19b	34.058	23.7154	31.4159	35.3846	47.7551
	MI 7d	AAV9-Control	24.9731	12.3092	35.9593	10.6816	17.8749	12.3173
		AAV9-miR-19a/19b	33.5553	33.6831	22.6028	28.2219	23.5294	22.3489
	MI 14d	AAV9-Control	24.2515	13.8461	20.8723	26.8371
		AAV9-miR-19a/19b	36.7491	39.4673	39.8058	34.5506	50.3759	35.0797
	MI 2m	AAV9-Control	7.61421	27.1428	17.4807	2.69059	28.5714	21.3836
		AAV9-miR-19a/19b	14.6667	13.2554	11.8421	25.9875	12.2449	26.5432
	MI 3m	AAV9-Control	44.2623	32.7273	36.747	33.7143	33.7017	37.7907
		AAV9-miR-19a/19b	35.5742	50.8064	40.6566	24.8804	35.7143	24.3094	28.3333
Fig 6D		LVID;s (mm)
	MI 24h	AAV9-Control	1.64848	2.25379	2.39546	2.75606
		AAV9-miR-19a/19b	2.34394	2.48561	1.99621	2.16364	1.64848
	MI 7d	AAV9-Control	2.99217	3.9452	2.16364	3.76919	3.55025	3.60606
		AAV9-miR-19a/19b	2.14217	2.71313	3.39571	2.83333	3.06944	2.92348
	MI 14d	AAV9-Control	3.3939	4.50732	3.40732	3.07195
		AAV9-miR-19a/19b	2.40122	2.23577	1.66342	3.12561	1.77073	2.54878
	MI 2m	AAV9-Control	4.88293	3.42073	4.3061	5.82195	3.35366	3.35366
		AAV9-miR-19a/19b	1.82439	2.97805	2.81707	3.11219	3.21951	2.87073
	MI 3m	AAV9-Control	4.56296	4.53241	4.77685	3.62593	4.61463	3.19268
		AAV9-miR-19a/19b	2.34259	1.86389	2.39352	3.19815	2.89756	3.67561	3.46098
Fig 6F		Infarct size (%)
		AAV9-Control	61.2195	52.0252	33.1317	31.1973
		AAV9-miR-19a/19b	15.8846	34.3154	21.3842	21.3017
Fig 6G		Gene expression
	ANP	AAV9-Control	0.514638	1.73826	0.353745	1.39336
		AAV9-miR-19a/19b	0.0229909	0.207012	0.425922	0.0822973
	BNP	AAV9-Control	0.971932	1.64172	0.327603	1.05874
		AAV9-miR-19a/19b	0.138329	0.64172	0.474562	0.214707
	beta-MHC	AAV9-Control	1.50889	1.56413	0.251061	0.675919
		AAV9-miR-19a/19b	0.0435621	0.0967591	0.219497	0.268279
Fig 6H
	Col1a1	AAV9-Control	1.00412	1.26618	0.756547	0.973155
		AAV9-miR-19a/19b	0.572571	0.601404	0.734319	0.34675
	Col3a1	AAV9-Control	1.00294	1.18698	0.713552	1.09653
		AAV9-miR-19a/19b	0.33351	0.0099052	0.722801	0.375674
	Tgfbr2	AAV9-Control	1.08591	1.25723	0.800292	0.856563
		AAV9-miR-19a/19b	0.699511	0.938722	0.622795	0.659265
Fig 6I		gene expression
	Pten	AAV9-Control	1.0621	1.03757	1.42902	1.3092	0.580036	0.681748
		AAV9-miR-19a/19b	0.659084	0.568466	0.511732	0.670328	0.830045	0.783075
Fig 6J
Fig 6K		PTEN protein/actin
		AAV9-Control	1.10007	0.941214	0.958713
		AAV9-miR-19a/19b	0.794137	0.763884	0.569131

## Sheet: Figure 7
Fig 7B	miR-19a (fold change)	CT	U6	delta ct	relative expression	mean of ctrl	FOLD CHANGE
	Control mimic	32.304	26.618	5.686	0.0194242	0.0194242	1
	miR-19a/19b mimic	31.524	26.662	4.862	0.0343868	0.0194242	1.77031
	miR-19b (fold change)	CT	U6	delta ct	relative expression	mean of ctrl	FOLD CHANGE
	Control mimic	27.616	26.144	1.472	0.360482	0.360482	1
	miR-19a/19b mimic	26.999	26.366	0.633001	0.644834	0.360482	1.78881
Fig 7C	miR-19a (fold change)	CT	U6	Δct	relative expression	mean of ctrl	FOLD CHANGE
	Tail vein-Control mimic	30.919	23.789	7.13	0.0071393	0.0071393	1
	Tail vein-miR-19a/19b mimic	31.143	23.589	7.554	0.00532132	0.0071393	0.745356
	miR-19b (fold change)	CT	U6	Δct	relative expression	mean of ctrl	FOLD CHANGE
	Tail vein-Control mimic	25.918	24.042	1.876	0.272438	0.272438	1
	Tail vein-miR-19a/19b mimic	26.043	24.121	1.922	0.263889	0.272438	0.968619
	miR-19a (fold change)	CT	U6	Δct	relative expression	mean of ctrl	FOLD CHANGE
	MI-tail vein-Control mimic	32.304	26.618	5.686	0.0194242	0.0194242	1
	MI-tail vein-miR-19a/19b mimic	31.222	26.174	5.048	0.0302274	0.0194242	1.55617
	miR-19b (fold change)	CT	U6	Δct	relative expression	mean of ctrl	FOLD CHANGE
	MI-tail vein-Control mimic	27.616	26.144	1.472	0.360482	0.360482	1
	MI-tail vein-miR-19a/19b mimic	27.178	26.059	1.119	0.460413	0.360482	1.27721
Fig 7D	FS (%)
MI 2w	Control mimic	27.7992	24.6914	17.5439	28.2051
	miR-19a/19b mimic	48.7047	31.2757	39.2405	29.7959
MI 6w	Control mimic	30.3704	35.0994	32.0329
	miR-19a/19b mimic	35.6209	36.2264	42.2727	47.4708
MI 11w	Control mimic	25.1799	29.2593	12.9288	15.0289	15.9574
	miR-19a/19b mimic	66.6667	41.2245	40.2778	53.4413	37.6984	15.4341	22.2222	34.6505	32.9546	16.5625
MI 14w	Control mimic	35.8333	8.23243	16.6667	33.6879	7.74648
	miR-19a/19b mimic	33.3333	52.3077	34.7973	34.6269	35.3135	34.2105
Fig 7E	LVID;s (mm)
MI 2w	Control mimic	2.40833	2.35682	3.02651	2.88485
	miR-19a/19b mimic	1.275	2.15076	1.23636	1.66136
MI 6w	Control mimic	2.42121	2.52424	1.66136
	miR-19a/19b mimic	2.53712	2.17652	1.63561	1.73864
MI 11w	Control mimic	2.67879	2.45985	4.25	3.78636	1.4553
	miR-19a/19b mimic	0.74697	1.85455	1.66136	1.48106	2.02197	3.38712	4.14697	2.76894	2.27955	3.43864
MI 14w	Control mimic	1.98333	4.88106	2.96212	2.40833	5.06136
	miR-19a/19b mimic	2.06061	1.59697	2.48561	2.82045	2.52424	2.89773
Fig 7G	Infarct size （%）
	Control mimic	85.7715	72.7188	98.8041
	miR-19a/19b mimic	51.0164	40.2296	29.3937
Fig 7H

## Sheet: Supplementary Figure 2
Supplementary Fig 2A
	Suivival curve
	Days elapsed	Contrl mimic	miR-19a/b mimic
	0	0
	0.5	1
	0.5	1
	0.5	1
	0.5	1
	1	1
	1	1
	2	1
	2	1
	10	0
	10	0
	10	0
	10	0
	10	0
	10	0
	10	0
	10	0
	10	0
	10	0
	10	0
	10	0
	10	0
	10	0
	10	0
	10	0
	10	0
	0		0
	1		1
	1		1
	1		1
	2		1
	2		1
	10		0
	10		0
	10		0
	10		0
	10		0
	10		0
	10		0
	10		0
	10		0
	10		0
	10		0
	10		0
	10		0
	10		0
	10		0
	10		0
	10		0
	10		0
	10		0
	10		0
	10		0
	10		0
	10		0
	10		0
	10		0
	10		0
Supplementary Fig 2C	Infarct size (%)
	Control mimic	72.63	100	68.5
	miR-19a/19b mimic	47.3	55.4	56.4	76
Supplementary Fig 2D	FS (%)
	Control mimic	23.6559	48.9524	28.9234	16.9524
	miR-19a/19b mimic	46.8985	47.5185	36.1765	17.3482
	EF (%)
	Control mimic	49.554	76.6801	65.524	35.3401
	miR-19a/19b mimic	77.239	76.1693	70.4596	40.5043

## Sheet: Supplementary Figure 3
Supplementary Fig 3
MI 24h	Yap (fold change )
	Control mimic	0.886039	0.849573	1.32845
	miR-19a/19b mimic	0.758785	0.412258	0.876972
MI 48h	Yap (fold change )
	Control mimic	0.780148	1.02381	1.25199
	miR-19a/19b mimic	1.00275	1.47936	1.20858	1.5346	2.23619
MI 72h	Yap (fold change )
	Control mimic	0.878401	0.962292	1.06086	1.02661	1.08627
	miR-19a/19b mimic	1.29742	1.83971	1.02084	1.12141	1.01852	1.0685
MI 24h	Taz (fold change )
	Control mimic	0.959588	0.761391	1.3687
	miR-19a/19b mimic	0.517165	0.376337	0.41152
MI 48h	Taz (fold change )
	Control mimic	0.726044	0.892388	1.54342
	miR-19a/19b mimic	1.35093	1.73343	1.94555	1.89419	2.86635
MI 72h	Taz (fold change )
	Control mimic	0.840139	0.723585	1.40325	1.12566	1.0414
	miR-19a/19b mimic	1.24807	1.97564	0.811116	1.02041	0.935024	1.06195
MI 24h	Lats1 (fold change )
	Control mimic	0.945589	0.87741	1.2053
	miR-19a/19b mimic	0.874749	0.668842	1.47515
MI 48h	Lats1 (fold change )
	Control mimic	0.886135	0.917532	1.0484	1.17314
	miR-19a/19b mimic	0.882303	1.0659	1.18573	1.25576	1.61342
MI 72h	Lats1 (fold change )
	Control mimic	0.963764	0.978187	1.0833	0.975774	1.00348
	miR-19a/19b mimic	1.17975	1.44895	0.952167	1.02868	0.965904	0.917255
MI 24h	Lats2 (fold change )
	Control mimic	1.04031	0.828178	1.16068
	miR-19a/19b mimic	0.645472	0.534608	1.94122
MI 48h	Lats2 (fold change )
	Control mimic	0.744199	0.707808	1.22201	1.55353
	miR-19a/19b mimic	1.08718	1.07625	1.02032	1.22391	1.74703
MI 72h	Lats2 (fold change )
	Control mimic	0.887238	0.851683	1.2151	1.06493	1.02271
	miR-19a/19b mimic	1.12928	1.63043	0.940892	1.10946	0.984863	0.989012
MI 24h	Tead1 (fold change )
	Control mimic	0.908775	0.937927	1.17321
	miR-19a/19b mimic	0.759722	0.429744	1.74048
MI 48h	Tead1 (fold change )
	Control mimic	0.71781	0.675879	1.03916	1.98354
	miR-19a/19b mimic	0.712256	1.46807	1.2419	1.59868	1.98446
MI 72h	Tead1 (fold change )
	Control mimic	1.06243	0.785439	1.11893	1.02347	1.04642
	miR-19a/19b mimic	1.36047	1.36321	0.81638	0.90621	0.766661	1.00521
MI 24h	Mst1 (fold change )
	Control mimic	1.27385	0.491462	1.59732
	miR-19a/19b mimic	1.76838	2.34584	1.6958
MI 48h	Mst1 (fold change )
	Control mimic	2.01247	0.413074	1.38587	0.868003
	miR-19a/19b mimic	1.07895	0.451633	1.31614	1.07375	3.80978
MI 72h	Mst1 (fold change )
	Control mimic	0.699123	0.711296	2.45419	0.890393	0.920251
	miR-19a/19b mimic	1.2191	0.738971	0.457174	0.667094	0.923228	0.90121
MI 24h	Mst2 (fold change )
	Control mimic	1.0113	0.920861	1.07381
	miR-19a/19b mimic	1.00599	0.733899	0.839602
MI 48h	Mst2 (fold change )
	Control mimic	0.939733	0.950829	0.897401	1.24712
	miR-19a/19b mimic	1.36561	1.1043	1.07482	1.16878	1.49325
MI 72h	Mst2 (fold change )
	Control mimic	0.860743	0.955467	0.964341	1.10458	1.14152
	miR-19a/19b mimic	1.14214	1.70559	1.00942	1.12336	1.11403	1.06296
MI 24h	Sav1 (fold change )
	Control mimic	0.980323	0.806112	1.26542
	miR-19a/19b mimic	0.951434	0.871058	1.49612
MI 48h	Sav1 (fold change )
	Control mimic	0.718808	0.731711	1.33973	1.41916
	miR-19a/19b mimic	1.22715	1.08702	1.01468	1.18107	1.46094
MI 72h	Sav1 (fold change )
	Control mimic	0.783882	0.819277	1.27357	1.14218	1.07043
	miR-19a/19b mimic	1.11419	1.42436	0.963352	1.10678	1.00043	1.06785
MI 24h	Mob1b (fold change )
	Control mimic	1.15794	0.750527	1.15067
	miR-19a/19b mimic	0.905297	0.72262	1.03172
MI 48h	Mob1b (fold change )
	Control mimic	0.894081	0.879423	0.886979	1.43388
	miR-19a/19b mimic	0.767277	0.705381	1.09747	0.91232	1.18452
MI 72h	Mob1b (fold change )
	Control mimic	0.968811	1.45119	1.43191	0.494608	1.00429
	miR-19a/19b mimic	1.08577	0.872725	0.733902	1.0976	1.06675	0.979921

## Sheet: Supplementary Figure 4
Supplementary Figure 4A
Supplementary Fig 4B
	Cleaved caspase3/actin
	AAV9-Control	1.44901	0.794338	0.75665
	AAV9-miR-19a/19b	0.353473	0.431854	0.621139
	Bim/actin
	AAV9-Control	0.856117	0.627144	1.51674
	AAV9-miR-19a/19b	0.643774	0.607007	0.287925

[truncated: 2 more sheets: Supplementary Figure 5, Sheet1]
